# Supplementary material for: Calculating semantic relatedness for biomedical use in a knowledge-poor environment
Source: BMC Bioinformatics. 2014 Nov 27;15(Suppl 14):S2. doi: 10.1186/1471-2105-15-S14-S2 (PMC4255738; doi:10.1186/1471-2105-15-S14-S2)
Supplement: Additional file 1 — Results obtained for reference datasets. The file contains the raw results obtained for the 809 unique label pairs that appear within all 4 reference datasets. The results were obtained for the method based on an entire corpus (full articles) with the trimming threshold of 0.05, with 58 documents aggregated per input. Please note that the OrphaNet result files, which are too large for being included in the publishing process, can be accessed at [31]. [file 1471-2105-15-S14-S2-S1.txt]

Urethrorrhea	Tremor	0.0
Folic Acid	Primatine	0.0
Angina	Diarrhea	0.017308250892298857
Carboplatin	Cisplatin	0.15637351458588922
Thalassemia	Iron	0.27492880907827155
Clonus	Wellbutrin	0.14035803560619817
Cholestyramine	Zetia	0.27477144562938527
Arthritis	Cirrhosis	0.02809456065175465
Alcohol	Antabuse	0.30985988865982117
Coreg	Atacand	0.034698398645869065
Avitaminoses	Starvation	0.003999208067990802
Hemochromatosis	Polyuria	0.02171234146525137
diabetes	rheumatoid nodule	0.012591437061555745
Psoriasis	Meningism	0.030210936063612
Gastroenteritis	Seizures	0.043614815547653174
Earache	Hyperacusis	0.038555451876972555
Pyorrhea	Snoring	0.00789374673518394
Goiter	Hypothyroidism	0.41517221370056234
dysparunia	ovulation	0.04755883528313207
Blepharospasm	Mittelschmerz	0.03199492733422981
medial collateral ligament tear	torsade de pointes	0.002558373766980097
Carbatrol	Dilantin	0.2919715050622725
Seizures	Carbatrol	0.25914615554436893
Albuterol	Singulair	0.23644577422736499
Obesity	Snoring	0.07952089621285229
Ischemias	Aloe Vera	0.020919260324564454
Anemia	Iron	0.3063087986814867
Erythema	Dilantin	0.04210223856856958
Xanax	Ativan	0.4999082291120914
Underexertion	Virilism	0.0
Syncope	Xanax	0.01798450689998877
Seasickness	Nausea	0.006508005521957082
Anemia	Plavix	0.028367786136992142
Candidiasis	Medrol	0.08098004622710898
Cardialgia	Loperamide	0.03915614492378349
sodium	mri	0.06091278929697128
Giardiasis	Mannerism	0.023450774557202562
Heartburn	Eructation	0.34465266036910613
Heartburn	Motrin	0.04834650559798661
Dyspnea	Penicillin	0.007864937927078715
Hyperinsulinism	Diabetes	0.28108421092163416
Dyslipidemia	Activase	0.015140912767260527
Fibrillation	Halitosis	0.011714956107036349
Myelosuppression	Chloramphenicol	0.03289081354156992
Erythema	Tremor	0.008785307212824887
Prostatorrhea	Cipro	0.0
Esmolol	Amiodarone	0.1858697554315619
back pain	spinal stenosis	0.22720517540342147
Thirsty	Lasix	0.08729260917004478
Sinemet	Sinemet	0.9999999999999998
autoimmune hepatitis	premature labor	0.010680290691149709
Hyperemesis	Carboplatin	0.02016718849083953
Mycosis	Medrol	0.07572177802582071
Erythromycin	Allopurinol	0.007682773463502717
diabetes	polyp	0.005594372126200507
Enalapril	Lisinopril	0.45756227958872386
tracheal stenosis	colon cancer	0.015783707575058984
Chloramphenicol	Ceftiaxone	0.054012017474395276
Flatulence	Halitosis	0.05868581941485968
Sciatica	Fosamax	0.07812657833061289
Infertility	Carboplatin	0.016631007125303632
Banana Bag	Alcohol	0.007164476880503188
Thrombophilias	Hemoptysis	0.040786979997826184
Rheumatism	Sluggishness	0.031790168334844715
Mycosis	Coccidioses	0.007047088621209665
Snoring	Loperamide	0.020117598511684806
Anovulation	Emaciation	0.03071088307926366
Anoxemia	Ataxia	0.01154772350030082
Anoxemia	Propofol	0.0138155657846767
Metatarsalgia	Colchicine	0.006559101728600872
Cefaclor	Cefoxitin	0.4099009140725158
Dizziness	Ethanol	0.008526634521636173
Carboplatin	Zofran	0.04982461060354137
pneumonia	infiltrate	0.06177415187807195
Colitis	Epilepsy	0.01822923113072174
Earache	Crowning	0.035375440886590864
Convulsion	Epilepsy	0.21518198022014806
Angina	Heartburn	0.050767407469542454
Hernias	Earache	0.017022498475946984
Seasickness	Carsickness	0.0
Hemoptysis	Coumadin	0.18828274987270713
rheumatoid arthritis	rheumatoid nodule	0.16582167170231954
Neuropathy	Diabetes	0.12613261271724152
Syphilis	Dementias	0.01984110149028923
Posseting	Regurgitation	0.0017528839655846734
Diabetes	Polyuria	0.16359161213600662
Dizziness	Vertigo	0.5489867548443883
Fibrillation	Thrombus	0.08461910736916389
Dyslipidemia	Hyperlipidemia	0.5095783656373326
Seizures	Aloe Vera	0.014544383170790041
Cardiomyopathy	Tylenol	0.039001760057799616
Sacrocoxalgia	Waterbrash	0.0
Peritonitis	Grimaces	0.03128988649316369
Appendicitis	Cefazolin	0.016710471190945306
Pneumonia	Meningitis	0.06199216050369929
Polyarthritides	Arthralgia	0.09164691552146524
pulmonary embolus	pneumonia	0.05349906609025075
small cell carcinoma of lung	type 2 diabetes	0.0190989609708576
Multiple sclerosis	Psychosis	0.04136374241395046
Hypothyroidism	Synthroid	0.13546608294335075
Levophed	Propofol	0.02975254487464006
Pallor	Iron	0.0349583718361738
necrosis	liquefaction	0.06726416760651989
Colchicine	Prednisolone	0.012122499318004652
Thromboembolism	Coumadin	0.24480504926969116
Deafness	Blepharospasm	0.015496399270362957
Myositis	Lipitor	0.018765820019933405
Cataracts	Narcan	0.0062617754959555655
Hernia	Goiter	0.006150450405335847
Rabies	Silvadene	0.0043102876600486836
Rheumatoid arthritis	Lupus	0.07305037064272649
Ataxia	Ethanol	0.015879182858635345
Dehydration	Dysentery	0.036607063871518825
Gastroenteritis	Dysentery	0.06307799483002396
Lasix	Mannitol	0.042253431876517755
walking	stair climbing	0.19578752052103332
Agranulocytosis	Leukopenia	0.09677573966575673
Anosmia	Catch	0.011760797793131867
Primatine	Levophed	0.0
Cholangiocarcinoma	Colonoscopy	0.016740184532049947
gastrosomy	malnutrition	0.0
corneal ulcer	decubitus ulcer	0.3102711011328795
Atenolol	Lasix	0.0885976990453719
Leukopenia	Penicillin	0.030451871460337794
portal hypertension	nevus	0.005488266752690717
Pancreatitis	Flatulence	0.04422807087485072
Dehydration	Starvation	0.08291299818676048
Hyperoxia	Xenical	0.016254034581859547
Meningism	Zovirax	0.03835262580930107
Syncope	Atenolol	0.03625647167227481
Ampicillin	Amoxil	0.09828111846481036
Pulmonary embolus	Myocardial infarction	0.1420720890054243
Propranolol	Bactroban	0.008572742709098628
Mitral stenosis	Atrial fibrillation	0.09192439258097446
Ethanol	Alcohol	0.119410491320052
Dyslipidemia	Constipation	0.026936363167020812
Regurgitation	Heartburn	0.0834349786874459
Carpal tunnel syndrome	Osteoarthritis	0.015799563424269997
Varicose vein	Entire knee meniscus	0.03667217324566609
Rales	Lasix	0.15666911056845056
Asthenia	Weakness	0.061220643509722894
Cardialgia	Lithobid	0.0
Dyslipidemia	Iron	0.010018421096164663
Torticollis	Spasm	0.08762500038587585
Dyslipidemia	Atherosclerosis	0.3054572615591399
Coumadin	Vitamin K	0.12001600090526442
Penicillin	Motrin	0.015154446240162609
urticaria	buterfly rash	0.03356175467751062
Arthralgia	Clubbing	0.052081616563418656
Overnutrition	Seizures	0.029925113594434966
dyspepsia	peptic ulcer disease	0.21346937035216124
prostate cancer	acid phosphatase	0.01801173567697139
Clubbing	Dyspnea	0.15107420342754363
Bronchitis	Serevent	0.1480992151263762
Convulsion	Ethanol	0.033624409681745196
Parasitemia	Medrol	0.07533602578521383
Anemia	Coumadin	0.05192730428265404
Atenolol	Toprol-XR	0.0561969920297172
Clubbing	Garlic	0.007021219981603494
Hypoproteinemia	Hunger	0.03467479156521945
Epilepsy	Carbatrol	0.33560743668965837
prothombin	syringe	0.011959635511431537
Rabies	Head-Face-Neck-Syndrome	0.004922449907110734
Antinuclear antibody (ANA)	autoimmune	0.2241419734977913
Dyspnea	Spiriva	0.2686023859821711
Antibiotic	Allergy	0.06835980070829469
Mycosis	Lipitor	0.02405052345772393
Arthritis	Underexertion	0.0
HMG Co A reductase inhibitor	hyperlipidemia	0.21202133586398364
Encephalitis	Meningitis	0.10050709890116791
Plague	Vivarin	0.0
Levaquin	Avelox	0.1418857746189111
Reticulocytosis	Coumadin	0.054630200287271245
Hyperacusis	Aphonia	0.10790851365085831
Epilepsy	Anosmia	0.02714884000760893
Bandemia	Granulocytosis	0.07418731747076437
Hyperextension	Lopid	0.006089251623423081
Agranulocytosis	Myelosuppression	0.09374483359402634
Zovirax	Famvir	0.49602850130390563
Mycosis	Histoplasmosis	0.1631149394169422
Hemophilia	Glucotrol	0.0068484902901044505
Tiredness	Calan	0.024207426961346153
hemetemesis	xerostomia	0.027567574096418638
Chyluria	Menouria	0.00831787961096949
Seizures	Dilantin	0.215656841639681
perseveration	venous stasis ulcer	0.026987366538582996
Hyperemesis	Nausea	0.18315318846690587
Zocor	Fish Oil	0.07850602051133725
Diabetes mellitus	Hypertension	0.1089323044417956
stroke	hemipareisis	0.0
Sodium Bicarb	Nolvadex	0.003279896242231962
Sciatica	Motrin	0.1232681221704435
Hypothyroidism	Tiredness	0.03587697353282709
Hyperoxia	Anoxemia	0.04155716512437143
Rheumatism	Sleeplessness	0.08520140039947009
Mycosis	Pain	0.012846443082876144
bipolar depression	junctional rhythm	0.03267363081997267
Spiriva	Serevent	0.42487355984025127
cerebral aneurysm	pulmonary embolus	0.08253064132121264
Plavix	Foradil	0.02241844448910327
Acetylcysteine	Adenosine	0.013191777930712426
Agranulocytosis	Anemia	0.0996519080241713
Atherosclerosis	Urethrorrhea	0.0
Clubbing	Constipation	0.021940965417379624
Seasickness	Clubbing	0.008356693320843881
Allergy.	Bacitracin	0.015218950319314015
Heartburn	Waterbrash	0.3791195701467643
Gastroenteritis	Insulin	0.004141773161800037
Mastodynia	Earache	0.01690407684001138
Plague	Cholestyramine	0.0047024202269769725
Cataracts	Epilepsy	0.01096289452622341
Hepatitis	Hematemesis	0.03305905985385573
Sluggishness	Fatigue	0.03500541622138435
Clubbing	Spiriva	0.04025146078944833
Formication	Paresthesia	0.0699683594822575
Ketonuria	Insulin	0.49929752630218244
Angina	Primatine	0.0
Rheumatism	Tylenol	0.1375288734058454
Drooling	Sinemet	0.07893056517315035
Polyuria	Insulin	0.08137910255806143
Mannitol	Tylenol	0.02667811232189281
Atherosclerosis	Angina	0.07569734437934061
Arthritis	Metatarsalgia	0.0836298590901949
Meningitis	Tuberculosis	0.03519501209190185
Anemia	Reticulocytosis	0.4387072586001684
Bandemia	Nausea	0.03239798215380116
Syncope	Weakness	0.021692827822621205
Otitis	Meningism	0.0614214651095902
Menouria	Menophania	0.0
dysphagia	hypomotility	0.11311908430622221
Gonorrhea	Xenical	0.024866032208775715
Hemochromatosis	Arthritis	0.025671100957072646
Endep	Prozac	0.0
Rales	Cyanosis	0.19569716010901592
Snoring	Stridor	0.0753028220075924
Pallor	Coumadin	0.06952366194703834
Pneumoniae	Septicemia	0.09697377678827211
Prostatism	Prostatorrhea	0.0
Meningitis	Headache	0.03223757158898588
Hypothyroidism	Infertility	0.012638336052296638
Thrombocytopenia	Heartburn	0.027897576198408658
Fibrillation	Angina	0.04247302951964777
Xerostomia	Alcoholic cirrhosis	0.05211771977747574
Nocturia	Diabetes	0.038688883311488634
cryptogenic cirrhosis	gastrin	0.019344931300590826
Angina	Levophed	0.031860964952006146
Pancreatitis	Diabetes	0.019507310100853267
contraceptive	contraindicated	0.12316067261572258
Atherosclerosis	Toothache	0.011055423203282984
Bandemia	Meningism	0.10221793741421933
Torticollis	Erythromycin	0.010872534852259374
Cisplatin	Zofran	0.014793824022791916
Dysentery	Dizziness	0.011102189049040041
Atherosclerosis	Heartburn	0.013749638486417814
Heart	Myocardium	0.2758794554185364
Earache	Dysacusis	0.0134816424037576
Blastomycoses	Seizures	0.0
Tylenol	Motrin	0.3896689487119923
Exophthalmos	Hepatosplenomegaly	0.055740437237241806
Appendicitis	Osteoporosis	0.00751877792775894
Mycosis	Carboplatin	0.038216928047005425
Drooling	Chills	0.07275487268913301
Cirrhosis	Hernia	0.010657393152175012
Hemicrania	Tylenol	0.15530033247847527
Tiredness	Hypersomnolence	0.26923388565149287
Anovulation	Torticollis	0.009334027596939755
Proteinuria	Rogaine	0.010523013461870175
Cirrhosis	Zocor	0.03652461517156743
Hemoglobinopathy	Pain	0.03552072911014813
Hemiplegia	Headache	0.04524835284595818
Allopurinol	Colchicine	0.06601538672744135
HYPEREMESIS	Zofran	0.073707412222305
Dyslipidemia	Angina	0.07727896060176334
Polyuria	Chyluria	0.028841817092938305
Arthralgia	Pain	0.10982532250942971
Narcan	Duragesic	0.16354987519480838
Neuropathy	Syphilis	0.00800972653687273
Metatarsalgia	Toothache	0.027254275832034686
osteoarthritis	bone sclerosis	0.0926986985899765
Rheumatoid arthritis	joint erosion	0.36860466438990336
Rheumatism	Prednisolone	0.05842610597942903
Nocturia	Ethanol	0.007673468613613795
Glaucoma	Headache	0.011936631599389229
Vancocin	Glucotrol	0.01539690281803393
Aneurysm	Silvadene	0.0018653549932632983
Arthritis	Rheumatism	0.34062627973402476
Anosmia	Aphonia	0.07917197614785043
Coumadin	Aspirin	0.05417426155018597
Hepatitis	Tylenol	0.03289061668375319
Arthralgia	Atacand	0.04151290484643803
Ischemias	Toprol-XR	0.010181249133424866
Overnutrition	Malnutrition	0.13362734727856157
Neuropathy	Constipation	0.019920660094091606
Psoriasis	Coreg	0.05343708924731361
Camelpox	Waterbrash	0.004314680214139954
Cyanosis	Primatine	0.0
Haemorrhoids	Infertility	0.028440376736705353
Hyperthyroidism	Osteoporosis	0.030782760677294504
Haldol	Bacitracin	0.020963547198700735
Atacand	Avapro	0.1076495171213226
Regurgitation	Protonix	0.049006897119001344
chronic obstructive pulmonary disease	haletosis	0.0
Obesity	Diabetes	0.1310067150216503
Methadone	Ultram	0.10170129872907165
Chills	Snoring	0.030931384081815096
Ketonuria	Folic Acid	0.03579712045313968
Mycosis	Blastomycoses	0.0
leg ulcer	varicsoe vein	0.0488175640642381
Osteoporosis	Actonel	0.7622887185375455
Thrombocytopenia	Arthritis	0.022433530225287157
Tuberculosis	Pallor	0.026727054311049166
Hyperlipidemia	Tumor metastasis	0.03744478697415462
Fibrillation	Synthroid	0.02803331627691619
Dysuria	Cipro	0.08888164656177423
Opisthotonus	Seizures	0.19683352094550455
Leukopenia	Cefaclor	0.06941510141565736
Erythromycin	Lidocaine	0.01871677608981527
Pain	Morphine	0.13097537166989157
Fibrillation	Coumadin	0.4733436092314509
Dysuria	Plavix	0.09789822346180664
Cefazolin	Keflex	0.041453174339137935
Osteoporosis	Prednisolone	0.07629876006813648
antiphospholipid antibody	acne	0.006166590070359248
Lymphoid hyperplasia	Laryngeal cancer	0.04457295610825632
Pseudoophthalmoplegia	Ophthalmalgia	0.0
Dyspnea	Agitation	0.04782789391302022
Weakness	Glucagen	0.04207647605552537
Anovulation	Sinemet	0.011741533157337376
Camelpox	Echinacea	0.11398428138592288
Brucellosis	Narcan	0.005500005582881512
Blepharospasm	Bedwetting	0.020282349738099847
Cataracts	Insulin	0.008062621798239899
Codeine	Robitussin	0.2464285224779611
Mycosis	Prostatism	0.03478231915729643
Cardialgia	Nitroglycerine	0.003265768583004168
Pallor	Albumin	0.02943607295596433
Allergy.	Heparin	0.008889850340731364
Brucellosis	zoonosis	0.30658440705112167
Rhonchi	Rales	0.23183343963163064
Plague	Adenitis	0.013284455772046587
Deafness	Ataxia	0.031088645095752137
Psoriasis	Arthritis	0.1858704252116984
Schistosomiasis	Cardura	0.008497246318807373
aortic stenosis	calcification	0.23929928486271948
Myopathy	Trembling	0.06171552348736666
Tumor metastasis	Adenocarcinoma	0.2137026659500956
Uremias	Nausea	0.0
rheumatoid nodule	lung nodule	0.79711328037745
sarcoidosis	Vitamin D	0.011194498003089259
Cardura	Hytrin	0.5076447141737115
Digoxin	Cardizem	0.04250436980505143
Dehydration	Gastroenteritis	0.06566836928330998
Pyorrhea	Dysuria	0.009181893132971873
Arthritis	Amyloidoses	0.02004026829446279
Herpes	Cholestasis	0.015442336417095515
Osteoporosis	Cardiomyopathy	0.014757532860789
rectal polyp	laryngeal cancer	0.029527611295330356
Silvadene	Ketamine	0.00799601591274001
Sleeplessness	Agitation	0.14340131665550876
Infertility	Anovulation	0.13960990774091458
Uremias	Motrin	0.0
Hemoptysis	Hematemesis	0.1027654278745491
dysguesia	swallowing	0.09547792664127133
Waterbrash	Regurgitation	0.04491260591297136
Myositis	Myopathy	0.2344689818578993
Meningitis	Ceftiaxone	0.032847664780948076
Nausea	Zofran	0.5656231274207711
Delusion	Schizophrenia	0.19695481008009807
Syphilis	Gonorrhea	0.27639639650408054
Metatarsalgia	Catapres	0.05343522004416542
Giardiasis	Avitaminoses	7.435066725018735E-4
Scapulalgia	Nitroglycerine	0.0
Anovulation	Mittelschmerz	0.0632574126644387
Maculopapule	Macule	0.01650942942707276
Catatonia	Narcan	0.020143217019941276
Keflex	Xenical	0.03471919647807059
T wave	myocaridal infarction	0.08650474572477129
Fish-mouthing	Polyuria	0.009702218220159887
Plavix	Coumadin	0.23791719748447324
Hemicrania	Headache	0.886488901775466
Cataracts	Pancreatitis	0.005704362532190526
Thromboembolism	Hemoptysis	0.04254910818127025
zoonosis	Plague	0.026775743636806557
Diabetes	Psoriasis	0.018371687780087968
Neuropathy	Glucophage	0.038284029834646384
Encephalitis	Headache	0.024517185919535528
Flumazenil	Valium	0.09857772430434592
Plendil	Norvasc	0.07604030633365938
Colonoscopy	polyp	0.298133568773174
Sandimmune	Prednisolone	0.07530507278555232
Dehydration	Candidiases	0.009424780266933285
Ischemias	Isosorbide	0.021524831119477734
Heparin	Protamine Sulfate	0.05747807255399688
Nitroglycerine	Toprol-XR	0.03386598646225038
Flatulence	Glucagen	0.10920484319050756
Rheumatism	Polyarthritides	0.1438986057187937
Hypersomnolence	Snoring	0.60320699841709
Proteinuria	Lisinopril	0.20395892885334102
Leukopenia	Bleomycin	0.04773019372345572
Angina	Corkscrewing	0.004274258852653234
Airsickness	Osteoporosis	0.0
Herpes	Hyperthyroidism	0.008610149288640252
Snoring	Welts	0.007456704587559787
Anovulation	Amenorrhoea	0.38624483416464905
Cozaar	Diovan	0.08604689932879742
Fibrillation	Cardiomyopathies	0.1427697845322522
Narcan	Morphine	0.13052425173086002
Starvation	Anorexia	0.03066854114841978
paraneoplastic	malignancy	0.12142304551661944
difficulty walking	antalgic gait	0.4211921255417793
Parasitemia	Malaria	0.4504276465353005
Candidiasis	Mycosis	0.13406921006143804
Dementia	Aloe Vera	0.009999110815865752
meniscus	osteoarthritis	0.3081056592798681
Epilepsy	Alcohol	0.014843749396926476
Photopsia	Headache	0.04352940682519135
Thromboembolism	Syncope	0.02277617890625406
hemolysis	hemoglobin	0.08770385460599242
Thromboembolism	Heparin	0.16573436712386605
rheumatoid arthritis	arthroscopy	0.07762166926261733
Hypothyroidism	comatose	0.03496352744466463
Arthralgia	Tylenol	0.11898836436489514
Rectal polyp	Aorta	0.010602456134616182
Smallpox	Vaccinia	0.3315939907787824
Pertussis	Leprosy	0.008729819768660269
Atherosclerosis	Cardialgia	0.015479811795604353
Allergy.	Meningism	0.029874519850753577
Weakness	Zocor	0.03769490527091256
Abortions.spontaneous	Listeriosis	0.0
Grimaces	Hemiballismus	0.09531806725213937
Uremias	Lithobid	0.0
Heartburn	Protonix	0.14787971577875886
Ischemias	Drooling	0.02331936501070162
Synthroid	Armor Thyroid	0.19496461004202745
Cyanosis	Folic Acid	0.012380188892555152
Hernia	Sinemet	0.004131716601230253
Pancreatitis	Cataract	0.0049138567105971665
weakness	neuropathy	0.10589100272577272
Photosensitization	Aphonia	0.02311149597780146
Hemoptysis	Protamine Sulfate	0.0035001384398560373
drawer sign	knee pain	0.012911619948500196
Adenitis	Stridor	0.039559798525134734
Arthralgia	Chyluria	0.03263439777053497
peripheral edema	pulmonary edema	0.6016943376015115
Plavix	Lipitor	0.09593326986547454
Catatonia	Lethargy	0.05126492721921586
Wellbutrin	Endep	0.0
Seizures	Valproic Acid	0.027571912495475043
Seizures	Insulin	0.010972239780900592
Glyburide	Avandia	0.2577906854222167
comatose	Cataracts	0.017660468312300896
Stroke	Infarct	0.15760260090458988
Cataracts	Scapulalgia	0.0
brainstem	cranial nerve	0.0784737462720304
Constipation	Diarrhea	0.06108976335833542
Incontinence	Lasix	0.04701493987039093
Dermatitis	Aloe Vera	0.029577039378409647
Uremias	Aspirin	0.0
Pneumonia	Cyanosis	0.11941097311405062
ketoacidosis	lupus	0.014379069881736177
pulmonary embolus	hemoptysis	0.23394885121120293
Xenical	Glucophage	0.3119682028587466
Angina	Plavix	0.14659121902278208
Ketonuria	Chyluria	0.021872999803687586
Clonus	Spasm	0.060191786737657835
Tuberculosis	Hemoptysis	0.1375303448361842
Amantadine	Tamiflu	0.4913061447480188
Convulsion	Carbatrol	0.10411996809613587
Starvation	Cisplatin	0.028678526144932083
Nitroglycerine	Morphine	0.06173453033643967
Calcification	Stenosis	0.11377580042921111
Exophthalmos	Hyperthyroidism	0.3287151463099468
Cortisone	Total knee replacement	0.05302511539910807
Dizziness	Fatigue	0.03486225324026493
Brain tumor	Intracranial hemorrhage	0.052839846916271006
comatose	Anoxemia	0.03066238064455706
Ischemias	Mittelschmerz	0.01426966339069769
Bacteremia	Amauroses	0.0
Overnutrition	Sandimmune	0.0438486558304172
Glucotrol	Motrin	0.05468088707225579
Appendicitis	Peritonitis	0.07233677461269339
Epilepsy	Phenobarbital	0.08306087478568311
Loperamide	Dulcolax	0.1444677345321228
Photosensitization	Dermatitis	0.04184306099937185
Phenobarbital	Valproic Acid	0.021298622436527137
Parasitemia	Cardialgia	0.006677367317605024
erythema nodusum	osteoporosis	0.009041773870037292
congestive heart failure	portal hypertension	0.029877175460379494
Mycoses	Meningitis	0.03637786322975035
acute respiratory distress syndrome	celluitis	9.718957231517394E-4
Medrol	Prednisolone	0.17813079922778424
cavitation	tuberculosis	0.21155740513875224
Lipitor	Lovastatin	0.1446125903432322
Thromboembolism	Dermatitis	0.014610173188855298
Meningitis	Meningism	0.34817064304391
Allergy.	Heartburn	0.035897401493096184
Cluttering	Mannerism	0.02963906301027383
Dementias	Psoriasis	0.02318104372099912
Myositis	Medrol	0.08008384173177074
Psoriasis	Spasm	0.01640478110689059
Emaciation	Carboplatin	0.01547892163701114
Coumadin	Aloe Vera	0.0513716324243204
Congestive heart failure	Pulmonary edema	0.12640193860401625
Asthenia	Cachexia	0.07787955535304082
Arteriosclerosis	Cholestyramine	0.11560005131829082
Spasm	Lasix	0.06141613830909524
vasculitis	thrombus	0.016792651884878933
stomatitis	mouth ulcer	0.029846536887855227
Dyspnea	Medrol	0.07430194468197365
Paresis	Paraparesis	0.04544052002521338
Peptic ulcer disease	Myopia	0.0033685923665402453
Cataracts	Glucophage	0.013873771873781596
Polydipsia	Polyuria	0.6441388730907381
carpal tunnel syndrome	alveolitis	0.011914568738084344
Tiredness	Atenolol	0.04648532272501023
myopathy	dermatomyositis	0.16323070557301264
Neuropathy	Insulin	0.027205380686572044
kidney stone	ureteral obstruction	0.47401112936352574
Sciatica	Actonel	0.06133051881156364
Pneumoniae	Ceftiaxone	0.03065844035956631
Doxycyline	Penicillin	0.024993051532560612
Glomerulosclerosis	Proteinuria	0.36457057206456855
Pyorrhea	Prostatism	0.0045544901711866165
Blepharospasm	Coumadin	0.03901797059782247
Uremias	Emaciation	0.0
Dyspnea	Serevent	0.23631658154510407
Vasculitis	Convulsion	0.04962372010969835
edema	glomerular filtration rate	0.02418816509821407
dyspnea	myalgia	0.07116516193093744
Bronchitis	Singulair	0.08908477393677207
Epilepsy	Actonel	0.029412502987340175
cortisone	osteoporosis	0.028155035309940853
Renal failure	Kidney failure	0.5158922708881666
Hernias	Dementia	0.003202968844039063
Waterbrash	Anoxemia	0.0025313236850449464
Cefoxitin	Ceftiaxone	0.08540613726033096
Dehydration	Syncope	0.003965378497354106
Vasculitis	Hemiplegia	0.06818597860125299
Ischemias	Lipitor	0.009670373859977743
Dobutamine	Oxycontin	0.01720251884280053
Reticulocytosis	Hematemesis	0.04163581329504638
Pallor	Aspirin	0.015721305422641437
Fibrillation	Calamine	0.015498568278925332
Diarrhea	Cefaclor	0.057151168161457294
Obesity	Xenical	0.33840108465411384
Plavix	Insulin	0.026762117565746056
Dyslipidemia	Cholestyramine	0.28462805052010925
Dyslipidemia	Fish Oil	0.1275073707671941
Tuberculosis	Clubbing	0.09003646946141937
Anoxemia	Seizures	0.01741623661240765
Dysuria	Urethrorrhea	0.0
Acne	Ataxia	0.007295897391022406
hallucination	psychotic	0.23590421830262043
panniculitis	lipoma	0.039664023363943715
Coccidioses	Meningitis	0.00854536277613878
Glaucoma	Fibrillation	0.008169146867796972
immunization	immunodeficient	0.08427590985381081
Urolithiasis	Amyloidosis	0.015758904065232546
Iron	Iron	0.9999999999999998
Cirrhosis	Hematemesis	0.11985247508945758
Starvation	Mittelschmerz	8.808949839128363E-4
Actonel	Insulin	0.010839365014687545
Zovirax	Paxil	0.04723402805418701
neuropathy	paralysis	0.07609084802650555
Bronchitis	Loperamide	0.025763560229488624
Insulin	Glucagen	0.22300829097898192
Pyorrhea	Zovirax	0.01257010166460819
Dexamethasone	Actonel	0.03010046055520226
Seizures	Calamine	0.02239324953656075
Sciatica	Underexertion	0.0
Actonel	Fosamax	0.9026721166646299
Thalassemia	Hemoglobinopathy	0.6554766513805563
cervical spinal stenosis	alcoholic cirrhosis	0.025255229034690043
Diabetes	Codeine	0.01848728506749258
Bleomycin	Antabuse	0.024075366274620643
Scapulalgia	Metatarsalgia	0.0
hand splint	splinter hemorrhage	0.02012508905676854
Weakness	Emaciation	0.030834931020264165
Sleeplessness	Dextran	0.008318799684619826
Agitation	Morphine	0.039763911182135
Vfend	Prozac	0.02324950840649846
Pneumoniae	Weakness	0.020434410085062343
Penicillin	Cefazolin	0.053577935478564716
Bacitracin	Vancocin	0.22484012244298726
Dysuria	Hemoptysis	0.025552747003874783
Goiter	Vasculitis	0.016310494157033773
Protonix	Tums	0.09976057091762897
Scapulalgia	Halitosis	0.0
swallowing	peristalsis	0.08483598298214225
seizure	headache	0.04277794252196907
osteoarthritis	nephrolithiasis	0.015625982876283112
Fibrillation	Atenolol	0.06063728192193784
Uremias	Hypersomnolence	0.0
Dizziness	Atenolol	0.03395333090272706
Cataracts	Wheezing	0.011103477883425425
Thirsty	Hunger	0.24655655643572538
Beconase	Cardizem	0.004126803814945685
Thrombocytopenia	Sciatica	0.024817456099327055
Cefepime	Bacitracin	0.11172965933186581
Hemophilia	Hemoptysis	0.025041923332425674
Gonorrhea	Plavix	0.011340500366398235
Epilepsy	Hepatomegaly	0.030939213007879784
ileitis	Crohns Disease	0.1915825869468764
Synthroid	Lidocaine	0.014818579049715327
Dysentery	Esmolol	0.020429483356410653
Peritonitis	Ataxia	0.012300716536110222
Influenzae	Amantadine	0.017673765017233833
Photophobia	Meningism	0.19823917242251093
Dermatitis	Allergy.	0.22108541324910763
Headache	Tylenol	0.11258398151657323
Cleocin	Rogaine	0.008287193414513767
Cholelithiasis	Bronchitis	0.016868492405973632
Toothache	Ataxia	0.012453322938673253
Cirrhosis	Lipitor	0.03069164355029858
Anosmia	Constipation	0.01957263723366317
Meningitis	Vancocin	0.05129481738091949
Candidiasis	Prostatorrhea	0.0
Snoring	Ethanol	0.00500557698439544
Hematocolpometra	Pallor	0.0015886947854491696
arrythmia	mitral valve	0.06874997454404222
Spasm	Sciatica	0.07647525698289359
comatose	Hyperglycemia	0.05948284299909844
laxity	Marfan Syndrome	0.03695813286541683
Constipation	Cardizem	0.013405719235673384
Lipitor	Zocor	0.3730926429960867
Constipation	Calan	0.013510480106772384
Diabetes	Insulin	0.31556962519036186
confusion	delusion	0.05842170712062618
Rheumatism	Colchicine	0.008023425071548896
Hyperacusis	Bleomycin	0.014460083023940572
Septicemia	Dyspnea	0.012030611729124157
Weakness	Cortisone	0.023828810396045643
osteophyte	heberdens node	0.009923745746232613
Banana Bag	Vitamin B1	0.03851479615538742
sinusitis	sinusoid	0.01142210463247288
temporal arteritis	headache	0.031286584269786935
Hemochromatosis	Arthralgia	0.022908772087662913
Activase	Streptase	0.008866676355997997
Thrombophilias	Thromboembolism	0.621468949567473
Seasickness	Ethanol	0.003158212582131627
diarrhea	colitis	0.0799330848610411
malaria	amebiasis	0.051818297598444196
Hematemesis	Vomiting	0.04082410509613336
Cardiomyopathies	Syncope	0.08309527466866248
Aloe Vera	Vicodin	0.020557786635762354
Camelpox	Snoring	0.0021838842419746552
spinal cord compression	wound compress	0.021422841137245765
Epilepsy	Ativan	0.046293634261150865
Vivarin	Theophyllin	0.0
Albuterol	Serevent	0.3804572102478484
Arteriosclerosis	Ischemias	0.029080817412341982
Nocturia	Bacitracin	0.030247390903756048
Clubbing	Vitamin K	0.017348581296259706
Thalassemia	Tremor	0.012444175665102097
sepsis	hypotension	0.05425021110934531
Pallor	Weakness	0.04928321509204459
Acne	Syringe	0.005605313881452801
Codeine	Narcan	0.1236067361169986
Acetylcysteine	Tylenol	0.02632339205137256
Hyperinsulinism	Snoring	0.024143515870271384
Ketonuria	Starvation	0.043429120935833225
morning stiffness	rheumatoid arthriits	0.033869084751358705
Diarrhea	Colchicine	0.0032620209996166356
Influenza	Pneumoniae	0.018915131775007536
Gastroenteritis	Cromolyn	0.030365134083625178
Hepatomegaly	Hepatosplenomegaly	0.2986286174467061
Sinemet	Gifulvin	2.2962658100901005E-4
Nystagmus	Incontinence	0.008039437391135357
Polyuria	Ketonuria	0.22350510726380277
Emaciation	Cachexia	0.06355089209489323
Asthma	Urolithiasis	0.0108206655339894
Ataxia	Ketamine	0.012469251520757327
Epilepsy	Ischemia	0.015403309309613492
Leucovorin	Methotrexate	0.08906499180053237
Blanching	Pallor	0.06737415623200134
Lymphadenitis	Camelpox	0.02543899024567462
Infertility	Fibrillation	0.008177152439985869
Seizures	Wellbutrin	0.04086932147331725
Proteinuria	Diabetes	0.07722458389480968
Cirrhosis	Banana Bag	0.01314104844208542
Allergy.	Torticollis	0.01743377304692386
Schistosomiasis	Parasitemia	0.06428732612960682
Prostatism	Cipro	0.03348689237002826
Albenza	Vermox	0.2422825667208869
Pepcid	Zantac	0.24983616727159108
heart failure	psychosis	0.030482389242747283
HYPEREMESIS	Vomiting	0.24837742981499428
Agitation	Synthroid	0.04142784891182955
Thrombophilias	Coumadin	0.23170239933781203
Heartburn	Pepcid	0.15628479127370135
Colchicine	Probenecid	0.0549836390067212
Hemochromatosis	Anosmia	0.0217389272571108
Diabetes	Hyperglycemia	0.3699327427768242
zoonosis	Babesiosis	0.1564286391012656
Hemophilia	Thromboembolism	0.05536845978257006
Pancreatitis	Maculopapule	6.804734136764394E-4
Exophthalmos	Prostatism	0.037031120952544565
Goiter	Motrin	0.018774860577788943
penicillin	allergy	0.07851147879624332
scleroderma	systemic sclerosis	0.6735480705973685
pulmonary fibrosis	appendicitis	0.007322528086682758
Reticulocytosis	Aspirin	0.019773346955082066
leukemia	stem cell	0.06724220284452817
Angina	Activase	0.009104697288965357
Raynauds phenomenon	digital ischemia	0.12431837620729369
Cirrhosis	Anemia	0.042186260801687504
Dyspnea	Narcan	0.03545874154564448
multiple myeloma	depression	0.017323695830672343
Hypothyroidism	Weakness	0.030329637655469747
Thromboembolism	Fibrillation	0.05755906444111122
Atherosclerosis	Ischemias	0.01573830590132203
Cirrhosis	Methotrexate	0.01937679521287873
Hemiplegia	Plavix	0.120488471661885
Zithromax	Cipro	0.08741911877793607
Lisinopril	Altace	0.277383296072959
Hemicrania	Nitroglycerine	0.12221708661925844
Cromolyn	Prednisolone	0.08919472866369997
Cardiomyopathy	Rales	0.16745366239693849
Calan	Echinacea	0.024024230408758847
Angina	Cardialgia	4.612656377573386E-4
Arthralgia	Neuralgia	0.07994670546893329
Garlic	Fish Oil	0.048515993724725225
Earache	Amoxil	0.05965551138467052
Mittelschmerz	Aphonia	0.030992571397913418
Dermatomyositis	Myopathy	0.1632307055730127
Carsickness	Nausea	0.0
Nausea	Vomiting	0.9122176134070906
Isosorbide	Toprol-XR	0.044983511840529254
dyspnea	tachypnea	0.13490172831763853
Cortisone	Adenosine	0.006122605267727988
Mittelschmerz	Toothache	0.04696288855527065
Angina	Toprol-XR	0.027370263661942434
Prilosec	Glucophage	0.09823309658044019
Comatose	Hepatitis	0.029904356712060782
Weakness	Paresis	0.16866403092363308
metastasis	carcinomatosis	0.15997028386448736
Headache	Flushing	0.07860568039990529
Bronchitis	Pneumonia	0.058751305486623315
Calamine	Bleomycin	0.01706954199507382
Hyperthyroidism	Seizures	0.01791390441470326
Diabetes	Prednisolone	0.03807764123658193
Insulin	Avandia	0.20491100794859232
Rales	Hyperacusis	0.029009770398550412
Hyperextension	Bacitracin	0.01685061263957539
Exophthalmos	Synthroid	0.13625942860778792
Ceftazidime	Ceftiaxone	0.13179289859106502
uveitis	HLA B27	0.04232656096208239
Pneumoniae	Dyspnea	0.019265858152616177
Thromboembolism	Dyspnea	0.04044913942646462
Coccidioidomycosis	Histoplasmosis	0.11514521980228865
Cirrhosis	Hemochromatosis	0.07244942940973306
Osteoporosis	Thrombus	0.00897882294676257
injection	synovial effusion	0.047738983460731944
trigger point	fibromyalgia	0.17091597304610806
Anosmia	Digoxin	0.024919866534155392
Depression	Cellulitis	0.013808386555581968
Diabetes	Ketonuria	0.6572490234456482
Cluttering	Nitroglycerine	0.025129816740485925
Ataxia	Constipation	0.016179286197349624
Zofran	Ipecac Syrup	0.04014831992634324
Goiter	Scleroderma	0.013796875019708619
mitral stenosis	peptic ulcer disease	0.012338693874847961
Coccidioses	Medrol	0.012325578272350467
Rabies	Acne	0.0016059568456743233
Diarrhea	Stomach cramps	0.013012113460604819
Zoloft	Prozac	0.4752394637345754
Psoriasis	Atherosclerosis	0.05577915638608448
Pulmonary fibrosis	Malignant tumor of lung	0.10364830111681281
Dyslipidemia	Lipitor	0.20261366736015982
Deafness	Otitis	0.10993912237603677
Meningism	Hyperesthesia	0.1571456009473751
Aneurysm	Osteoporosis	0.005512395468932975
Abortion	Miscarriage	0.2450452324190102
Uremias	Pyorrhea	0.0
Angina	Dyspnea	0.06670745077174985
Syphilis	Penicillin	0.022581094219987868
Cataracts	Diabetes	0.02538473707541616
Hepatitis	Hepatomegaly	0.149482815894535
Cardiomyopathy	Rogaine	0.008970372000989732
Leukopenia	Pneumonia	0.11648076994030138
Convulsion	Wellbutrin	0.1521364945461308
Spasm	Opisthotonus	0.06704068794636976
Wheezing	Stridor	0.06436909060882985
Hyperextension	Hunger	0.006193972539149679
Dyspnea	Cyanosis	0.13289874461081483
Toothache	Hytrin	0.01900829062866945
Virilism	Drooling	0.015247344085209807
Hemochromatosis	Vermox	0.003224730885950963
Anovulation	Carboplatin	0.024415266729558394
Encephalitis	Meningism	0.31516360324124204
lymphoid hyperplasia	xerostomia	0.058132460353469466
Myelosuppression	Snoring	0.02833410175807421
Diabetes	Polydipsia	0.3197133794774641
Cardiomyopathy	Angina	0.09639328436829332
Hepatitis	Cirrhosis	0.24300655931694604
Tremor	Sinemet	0.21927100527242405
Histoplasmosis	Prednisolone	0.02974221090939786
Albumin	Heparin	0.01758553588048467
Pyorrhea	Nephritis	0.005668385178432548
Hunger	Starvation	0.04039947004723039
Mittelschmerz	Actonel	0.02003392579089569
Urethrorrhea	Aphonia	0.0
Atherosclerosis	Influenzae	0.015910685229865346
Flushing	Iron	0.013774216258624334
Dextran	amphetamine	0.022990945756151536
Pancreatitis	Insulin	0.0069507300847844525
Arthritis	Arthralgia	0.16308852287192466
Catapres	Toprol-XR	0.05224425283260282
Infertility	Blepharospasm	0.010309663865917125
